# Supplementary material for: Sulforaphane Inhibits Oxidative Stress and May Exert Anti-Pyroptotic Effects by Modulating NRF2/NLRP3 Signaling Pathway in Mycobacterium tuberculosis-Infected Macrophages
Source: Microorganisms. 2024 Jun 13;12(6):1191. doi: 10.3390/microorganisms12061191 (PMC11205970; doi:10.3390/microorganisms12061191)
Supplement: Supplementary file 1 [file microorganisms-12-01191-s001.zip]

Archive with 1 entries (1 files):
- microorganisms-2985313-supplementary.pdf
